# Supplementary material for: Molecular Characterization and Pathogenesis of H6N6 Low Pathogenic Avian Influenza Viruses Isolated from Mallard Ducks (Anas platyrhynchos) in South Korea
Source: Viruses. 2022 May 8;14(5):1001. doi: 10.3390/v14051001 (PMC9143286; doi:10.3390/v14051001)
Supplement: Supplementary file 1 [file viruses-14-01001-s001.zip]

Archive with 1 entries (1 files):
- viruses-1678586-supplementary.pdf
